# Supplementary material for: Feedback inhibition of AMT1 NH4+-transporters mediated by CIPK15 kinase
Source: BMC Biol. 2020 Dec 14;18:196. doi: 10.1186/s12915-020-00934-w (PMC7737296; doi:10.1186/s12915-020-00934-w)
Supplement: Supplementary file 2 — Additional file 2. Individual values for figures where the number of independent replicates is less than 6 (n < 6). Each sheet in the Excel-file is named by the figure the data represent. [file 12915_2020_934_MOESM2_ESM.xlsx]

## Sheet: General information
Different sheets in this file provide individual values used in the publication by Chen et al in figures where the number of independent replicates is less than 6 (n < 6).
Individual independent replicates are indicated as Repl1, Repl2 etc.
Each sheet is named by the figure the data represent.

## Sheet: Figure 1b
	Water only			AMT1;1 only			AMT1;1 + CIPK15			CIPK15 only
Voltage (mV)	Repl 1	Repl 2	Repl 3	Repl 1	Repl 2	Repl 3	Repl 1	Repl 2	Repl 3	Repl 1	Repl 2	Repl 3
-20	-2	-1.5	-1	14.75	18	18	2	2	1	2	0	2
-40	-3	5	-3	1	0	0	3	1	0	1	0	0
-60	2	6	0	-12	-9	-7	1	-4	-2	-3	2	-1
-80	4	4	2	-26	-12	-24	1	-2	-1	-1	3	-1
-100	1	-2	1	-33	-18	-27	0	-3	-3	-2	1	-2
-120	0	3	4	-54	-28	-39	-1	-3	-4	-3	-1	-1
-140	1	2	0	-63	-47	-44	-2	-4	0	-1	-3	-4
-160	-1	-5	-5	-84	-61	-57	-3	-3	0	-3	-4	1
-180	-2	-1	-3	-96	-75	-68	-2	0	0	-4	-5	0
-200	-2	-2	-2	-111	-90	-95	0	4	2	-3	-6	-1

## Sheet: Figure 5c
	Repl 1	Repl 2	Repl 3
qko	0.1	0.11	0.05
Col	1	1	1
cipk15-1	0.1	0.05	0.08
cipk15-2	0.15	0.09	0.11

## Sheet: Figure S7b
		Repl 1	Repl 2	Repl 3	Repl 4	Repl 5
NubG-CIPK15	AMT1;1	38	28	35	32	33
	AMT1;2	20	11	19	13	15
	AMT1;3	39	46	30	36	39
	AMT1;5	30	35	24	31	33
NubG	AMT1;1	16	8	4	12	7
	AMT1;2	5	3	3	4	4
	AMT1;3	19	24	16	18	21
	AMT1;5	27	36	18	25	24

## Sheet: Figure S11a
	WT						qko
day	Repl 1	Repl 2	Repl 3	Repl 4	Repl 5	Repl 6	Repl 1	Repl 2	Repl 3	Repl 4	Repl 5	Repl 6
1	0.231484	0.233233	0.274328	0.303837	0.301432		0.506031	0.417284	0.390398	0.492041	0.36679
2	0.333	0.32	0.378	0.419	0.432	0.384	0.828	0.584	0.773	0.622	0.647	0.843
3	0.448	0.306	0.407	0.498	0.486	0.425	1.068	0.695	0.943	0.86	1.116

## Sheet: Figure S11b
day	WT KNO3						qko KNO3						WT MeA						qko MeA
	Repl 1	Repl 2	Repl 3	Repl 4	Repl 5	Repl 6	Repl 1	Repl 2	Repl 3	Repl 4	Repl 5	Repl 6	Repl 1	Repl 2	Repl 3	Repl 4	Repl 5	Repl 6	Repl 1	Repl 2	Repl 3	Repl 4	Repl 5	Repl 6
1	0.34056	0.328537	0.342308	0.457067	0.413131	0.449854	0.36832	0.334002	0.409196	0.387337	0.433241	0.329193	0.231484	0.233233	0.274328	0.303837	0.301432	0.235323	0.506031	0.417284	0.390398	0.492041	0.36679	0.512041
2	0.597	0.598	0.65	0.875	0.707	0.749	0.762	0.649	0.759	0.628	0.747	0.53	0.333	0.32	0.378	0.419	0.432	0.384	0.828	0.584	0.773	0.622	0.647	0.843
3	0.863	1.1813	0.924	1.32	1.143	1.004	1.082	0.924	1.266	0.792	0.824	1.363	0.448	0.306	0.407	0.498	0.486	0.425	1.068	0.695	0.943	0.86	1.116	1.088
